# Supplementary material for: Boron Nanoparticle-Enhanced Proton Therapy for Cancer Treatment
Source: Nanomaterials (Basel). 2023 Jul 26;13(15):2167. doi: 10.3390/nano13152167 (PMC10421420; doi:10.3390/nano13152167)
Supplement: Supplementary file 1 [file nanomaterials-13-02167-s001.zip]

Archive with 1 entries (1 files):
- nanomaterials-2482687-supplementary.pdf
